# Supplementary material for: Long COVID Patients’ Perceptions of Social Support in Their Work and Personal Lives: A Qualitative Study
Source: Healthcare (Basel). 2025 Jun 30;13(13):1568. doi: 10.3390/healthcare13131568 (PMC12249271; doi:10.3390/healthcare13131568)
Supplement: Supplementary file 1 [file healthcare-13-01568-s001.zip]

Archive with 1 entries (1 files):
- healthcare-3626010-supplementary.pdf
